# Supplementary material for: Predicting Serious Adverse Events, Medication Abuse, Misuse, and Risk of Dependence for Medications with High Dependence Potential: Role of Patient-Reported Factors and Machine Learning Approach
Source: Healthcare (Basel). 2026 May 7;14(10):1265. doi: 10.3390/healthcare14101265 (PMC13205485; doi:10.3390/healthcare14101265)
Supplement: Supplementary file 1 [file healthcare-14-01265-s001.zip]

Archive with 1 entries (1 files):
- healthcare-4293184-supplementary.pdf
